# Supplementary material for: Induction and maintenance of bi-functional (IFN-γ + IL-2+ and IL-2+ TNF-α+) T cell responses by DNA prime MVA boosted subtype C prophylactic vaccine tested in a Phase I trial in India
Source: PLoS One. 2019 Mar 28;14(3):e0213911. doi: 10.1371/journal.pone.0213911 (PMC6438518; doi:10.1371/journal.pone.0213911)
Supplement: S2 Table — (XLSX) [file pone.0213911.s003.xlsx]

## Sheet: S2 Table-Elispot  peptide pool
		Elispot peptide pools and sequence details
Env-Pool-1		Env-Pool-2		Env-Pool-3		Gag-Pool-1		Gag-Pool-2		Pol-Pool-1	Pol-Pool-2	Pol-Pool-3	Nef-Tet-Pool-1		Nef-Tet-Pool-2
HIVC.5-1	SAAENLWVTVYYGVP	HIVC.5-71	GPGQTFYATGDIIGD	HIVC.5-141	CSGKLICTTAVHWNS	HIVC.2-1	GARASILRGGKLDKW	HIVC.2-61	GQIAWMTSNPPVPVGE*	HIVC.4-1 PQITLWQRPLVSIRV	HIVC.4-81 PFLWMGYELHPDKWT	HIVC.4-161 EQVDKLVSNGIRKVL	HIVC.6-1	MGGKWSKSSIVGWPA	HIVC.6-41	ENNCLLHPVCQHGMDD
HIVC.5-2	ENLWVTVYYGVPVWKE	HIVC.5-72	TFYATGDIIGDIRQA	HIVC.5-142	LICTTAVHWNSSWSN	HIVC.2-2	SILRGGKLDKWEKIR	HIVC.2-62	MTSNPPVPVGEIYKR	HIVC.4-2 LWQRPLVSIRVGGQI	HIVC.4-82 MGYELHPDKWTVQPI	HIVC.4-162 KLVSNGIRKVLFLDG	HIVC.6-2	WSKSSIVGWPAIRER	HIVC.6-42	LHPVCQHGMDDEHRE
HIVC.5-3	TVYYGVPVWKEAKTT	HIVC.5-73	TGDIIGDIRQAHCNI	HIVC.5-143	TAVHWNSSWSNRSQE	HIVC.2-3	GGKLDKWEKIRLRPG	HIVC.2-63	PPVPVGEIYKRWIIL	HIVC.4-3 PLVSIRVGGQIKEAL	HIVC.4-83 LHPDKWTVQPIQLPE	HIVC.4-163 SNGIRKVLFLDGIDKA	HIVC.6-3	SIVGWPAIRERIRRT	HIVC.6-43	CQHGMDDEHREVLKW
HIVC.5-4	GVPVWKEAKTTLFCA	HIVC.5-74	IGDIRQAHCNISKDK	HIVC.5-144	WNSSWSNRSQEEIWN	HIVC.2-4	DKWEKIRLRPGGKKH	HIVC.2-64	VGEIYKRWIILGLNK	HIVC.4-4 IRVGGQIKEALLDDT	HIVC.4-84 KWTVQPIQLPEKDSW	HIVC.4-164 KVLFLDGIDKAQEEH	HIVC.6-4	WPAIRERIRRTEPAA	HIVC.6-44	MDDEHREVLKWKFDS
HIVC.5-5	WKEAKTTLFCASDAK	HIVC.5-75	RQAHCNISKDKWNET	HIVC.5-145	WSNRSQEEIWNNMTW	HIVC.2-5	KIRLRPGGKKHYMLK	HIVC.2-65	YKRWIILGLNKIVRM	HIVC.4-5 GQIKEALLDDTVLEE	HIVC.4-85 VQPIQLPEKDSWTVND	HIVC.4-165 LDGIDKAQEEHEKYH	HIVC.6-5	RERIRRTEPAADGVG	HIVC.6-45	HREVLKWKFDSQLAH
HIVC.5-6	KTTLFCASDAKAYEK	HIVC.5-76	CNISKDKWNETLQRV	HIVC.5-146	SQEEIWNNMTWMQWD	HIVC.2-6	RPGGKKHYMLKHLVW	HIVC.2-66	IILGLNKIVRMYSPV	HIVC.4-6 EALLDDTVLEEVNLP	HIVC.4-86 LPEKDSWTVNDIQKL	HIVC.4-166 DKAQEEHEKYHSNWR	HIVC.6-6	RRTEPAADGVGAVSR	HIVC.6-46	LKWKFDSQLAHRHRA
HIVC.5-7	FCASDAKAYEKEVHN	HIVC.5-77	KDKWNETLQRVGKKL	HIVC.5-147	IWNNMTWMQWDREIS	HIVC.2-7	KKHYMLKHLVWASRE	HIVC.2-67	LNKIVRMYSPVSILD	HIVC.4-7 DDTVLEEVNLPGKWK	HIVC.4-87 DSWTVNDIQKLVGKL	HIVC.4-167 EEHEKYHSNWRAMAS	HIVC.6-7	PAADGVGAVSRDLEK	HIVC.6-47	FDSQLAHRHRARELH
HIVC.5-8	DAKAYEKEVHNVWAT	HIVC.5-78	WNETLQRVGKKLAEHF	HIVC.5-148	MTWMQWDREISNYTN	HIVC.2-8	MLKHLVWASRELERF	HIVC.2-68	VRMYSPVSILDIKQG	HIVC.4-8 LEEVNLPGKWKPKMI	HIVC.4-88 VNDIQKLVGKLNWAS	HIVC.4-168 KYHSNWRAMASDFNL	HIVC.6-8	GVGAVSRDLEKHGAI	HIVC.6-48	LAHRHRARELHPEFY
HIVC.5-9	YEKEVHNVWATHACV	HIVC.5-79	LQRVGKKLAEHFPNKT	HIVC.5-149	MQWDREISNYTNTIYR	HIVC.2-9	LVWASRELERFALNP	HIVC.2-69	SPVSILDIKQGPKEP	HIVC.4-9 VNLPGKWKPKMIGGIG	HIVC.4-89 IQKLVGKLNWASQIYP	HIVC.4-169 SNWRAMASDFNLPPIV	HIVC.6-9	VSRDLEKHGAITSNN	HIVC.6-49	HRARELHPEFYKDCM
HIVC.5-10	VHNVWATHACVPTDP	HIVC.5-80	KKLAEHFPNKTIEFA	HIVC.5-150	EISNYTNTIYRLLED	HIVC.2-10	SRELERFALNPGLLE	HIVC.2-70	ILDIKQGPKEPFRDY	HIVC.4-10 KWKPKMIGGIGGFIK	HIVC.4-90 GKLNWASQIYPGIKV	HIVC.4-170 MASDFNLPPIVAKEI	HIVC.6-10	LEKHGAITSNNTADT	HIVC.6-50	ELHPEFYKDCMEPVD
HIVC.5-11	WATHACVPTDPNPQE	HIVC.5-81	EHFPNKTIEFASSSG	HIVC.5-151	YTNTIYRLLEDSQNQ	HIVC.2-11	ERFALNPGLLETSEG	HIVC.2-71	KQGPKEPFRDYVDRF	HIVC.4-11 KMIGGIGGFIKVRQY	HIVC.4-91 WASQIYPGIKVRQLC	HIVC.4-171 FNLPPIVAKEIVASC	HIVC.6-11	GAITSNNTADTNADC	HIVC.6-51	EFYKDCMEPVDPNLE
HIVC.5-12	ACVPTDPNPQEMVLE	HIVC.5-82	PNKTIEFASSSGGDLE	HIVC.5-152	IYRLLEDSQNQQERN	HIVC.2-12	LNPGLLETSEGCKQI	HIVC.2-72	KEPFRDYVDRFFKTL	HIVC.4-12 GIGGFIKVRQYDQIP	HIVC.4-92 IYPGIKVRQLCKLLR	HIVC.4-172 PIVAKEIVASCDQCQ	HIVC.6-12	SNNTADTNADCAWLE	HIVC.6-52	DCMEPVDPNLEPWNH
HIVC.5-13	TDPNPQEMVLENVTE	HIVC.5-83	EFASSSGGDLEITTH	HIVC.5-153	LEDSQNQQERNEKDL	HIVC.2-13	LLETSEGCKQIIKQL	HIVC.2-73	RDYVDRFFKTLRAEQ	HIVC.4-13 FIKVRQYDQIPIEIC	HIVC.4-93 IKVRQLCKLLRGAKA	HIVC.4-173 KEIVASCDQCQLKGE	HIVC.6-13	ADTNADCAWLETQEE	HIVC.6-53	PVDPNLEPWNHPGSQ
HIVC.5-14	PQEMVLENVTENFNM	HIVC.5-84	SSGGDLEITTHSFNC	HIVC.5-154	SQNQQERNEKDLLALD	HIVC.2-14	SEGCKQIIKQLQPAL	HIVC.2-74	DRFFKTLRAEQATQD	HIVC.4-14 RQYDQIPIEICGKKA	HIVC.4-94 RQLCKLLRGAKALTDI	HIVC.4-174 ASCDQCQLKGEAMHG	HIVC.6-14	ADCAWLETQEEEEVG	HIVC.6-54	PNLEPWNHPGSQPETA
HIVC.5-15	VLENVTENFNMWKND	HIVC.5-85	DLEITTHSFNCRGEF	HIVC.5-155	ERNEKDLLALDNWKN	HIVC.2-15	KQIIKQLQPALQTGT	HIVC.2-75	KTLRAEQATQDVKNW	HIVC.4-15 DQIPIEICGKKAIGTV	HIVC.4-95 LLRGAKALTDIIPLT	HIVC.4-175 DQCQLKGEAMHGQVDC	HIVC.6-15	WLETQEEEEVGFPVR	HIVC.6-55	WNHPGSQPETACNNC
HIVC.5-16	VTENFNMWKNDMVNQ	HIVC.5-86	TTHSFNCRGEFFYCN	HIVC.5-156	KDLLALDNWKNLWSW	HIVC.2-16	KQLQPALQTGTEELR	HIVC.2-76	AEQATQDVKNWMTDT	HIVC.4-16 EICGKKAIGTVLVGP	HIVC.4-96 AKALTDIIPLTEEAE	HIVC.4-176 KGEAMHGQVDCSPGI	HIVC.6-16	TQEEEEVGFPVRPQVP	HIVC.6-56	GSQPETACNNCYCKR
HIVC.5-17	FNMWKNDMVNQMHED	HIVC.5-87	FNCRGEFFYCNTSSL	HIVC.5-157	ALDNWKNLWSWFDIT	HIVC.2-17	PALQTGTEELRSLFN	HIVC.2-77	TQDVKNWMTDTLLVQ	HIVC.4-17 KKAIGTVLVGPTPVN	HIVC.4-97 TDIIPLTEEAELELA	HIVC.4-177 MHGQVDCSPGIWQLD	HIVC.6-17	EVGFPVRPQVPLRPM	HIVC.6-57	ETACNNCYCKRCSYH
HIVC.5-18	KNDMVNQMHEDVISL	HIVC.5-88	GEFFYCNTSSLFNGT	HIVC.5-158	WKNLWSWFDITNWLW	HIVC.2-18	TGTEELRSLFNTVAT	HIVC.2-78	KNWMTDTLLVQNANP	HIVC.4-18 GTVLVGPTPVNIIGR	HIVC.4-98 PLTEEAELELAENRE	HIVC.4-178 VDCSPGIWQLDCTHL	HIVC.6-18	PVRPQVPLRPMTFKG	HIVC.6-58	CNNCYCKRCSYHCLVC
HIVC.5-19	VNQMHEDVISLWDQS	HIVC.5-89	YCNTSSLFNGTYMPN	HIVC.5-159	WSWFDITNWLWYIRI	HIVC.2-19	ELRSLFNTVATLYCV	HIVC.2-79	TDTLLVQNANPDCKT	HIVC.4-19 VGPTPVNIIGRNMLT	HIVC.4-99 EAELELAENREILKE	HIVC.4-179 PGIWQLDCTHLEGKI	HIVC.6-19	PQVPLRPMTFKGALDL	HIVC.6-59	CKRCSYHCLVCFQKK
HIVC.5-20	HEDVISLWDQSLKPC	HIVC.5-90	SSLFNGTYMPNGTEG	HIVC.5-160	DITNWLWYIRIFIMI	HIVC.2-20	LFNTVATLYCVHEGI	HIVC.2-80	LVQNANPDCKTILRA	HIVC.4-20 PVNIIGRNMLTQLGC	HIVC.4-100 ELAENREILKEPVHG	HIVC.4-180 WQLDCTHLEGKIILVA	HIVC.6-20	RPMTFKGALDLSFFL	HIVC.6-60	SYHCLVCFQKKGLGI
HIVC.5-21	ISLWDQSLKPCVKLT	HIVC.5-91	FNGTYMPNGTEGNSSS	HIVC.5-161	WLWYIRIFIMIVGGL	HIVC.2-21	VATLYCVHEGIEIRD	HIVC.2-81	ANPDCKTILRALGPG	HIVC.4-21 IGRNMLTQLGCTLNF	HIVC.4-101 ENREILKEPVHGAYYD	HIVC.4-181 THLEGKIILVAVHVA	HIVC.6-21	FKGALDLSFFLKEKG	HIVC.6-61	LVCFQKKGLGISYGR
HIVC.5-22	DQSLKPCVKLTPLCV	HIVC.5-92	MPNGTEGNSSSIITI	HIVC.5-162	IRIFIMIVGGLIGLR	HIVC.2-22	YCVHEGIEIRDTKEA	HIVC.2-82	CKTILRALGPGASLE	HIVC.4-22 MLTQLGCTLNFPISP	HIVC.4-102 LKEPVHGAYYDPSKD	HIVC.4-182 GKIILVAVHVASGYI	HIVC.6-22	LDLSFFLKEKGGLEG	HIVC.6-62	FQKKGLGISYGRKKRR
HIVC.5-23	KPCVKLTPLCVTLEC	HIVC.5-93	TEGNSSSIITIPCRI	HIVC.5-163	IMIVGGLIGLRIIFA	HIVC.2-23	EGIEIRDTKEALDKI	HIVC.2-83	LRALGPGASLEEMMT	HIVC.4-23 LGCTLNFPISPIETI	HIVC.4-103 VHGAYYDPSKDLIAE	HIVC.4-183 LVAVHVASGYIEAEV	HIVC.6-23	FFLKEKGGLEGLIYS	HIVC.6-63	LGISYGRKKRRQRRS
HIVC.5-24	KLTPLCVTLECRNVS	HIVC.5-94	SSSIITIPCRIKQII	HIVC.5-164	GGLIGLRIIFAVLSI	HIVC.2-24	IRDTKEALDKIEEEQ	HIVC.2-84	GPGASLEEMMTACQG	HIVC.4-24 LNFPISPIETIPVKL	HIVC.4-104 YYDPSKDLIAEIQKQ	HIVC.4-184 HVASGYIEAEVIPAE	HIVC.6-24	EKGGLEGLIYSKKRQ	HIVC.6-64	YGRKKRRQRRSAPPS
HIVC.5-25	LCVTLECRNVSSNGT	HIVC.5-95	ITIPCRIKQIINMWQ	HIVC.5-165	GLRIIFAVLSIVNRV	HIVC.2-25	KEALDKIEEEQNKIQ	HIVC.2-85	SLEEMMTACQGVGGP	HIVC.4-25 ISPIETIPVKLKPGM	HIVC.4-105 SKDLIAEIQKQGQDQ	HIVC.4-185 GYIEAEVIPAETGQE	HIVC.6-25	LEGLIYSKKRQEILD	HIVC.6-65	KRRQRRSAPPSSEDH
HIVC.5-26	LECRNVSSNGTYNET	HIVC.5-96	CRIKQIINMWQEVGR	HIVC.5-166	IFAVLSIVNRVRQGY	HIVC.2-26	DKIEEEQNKIQQKTQ	HIVC.2-86	MMTACQGVGGPSHKA	HIVC.4-26 ETIPVKLKPGMDGPR	HIVC.4-106 IAEIQKQGQDQWTYQ	HIVC.4-186 AEVIPAETGQETAYF	HIVC.6-26	IYSKKRQEILDLWVY	HIVC.6-66	RRSAPPSSEDHQNPI
HIVC.5-27	RNVSSNGTYNETYNEI	HIVC.5-97	KQIINMWQEVGRAMYA	HIVC.5-167	LSIVNRVRQGYSPLS	HIVC.2-27	EEQNKIQQKTQQAKK	HIVC.2-87	CQGVGGPSHKARVLA	HIVC.4-27 VKLKPGMDGPRVKQW	HIVC.4-107 IQKQGQDQWTYQIYQE	HIVC.4-187 PAETGQETAYFILKL	HIVC.6-27	KRQEILDLWVYHTQG	HIVC.6-67	PPSSEDHQNPISKQP
HIVC.5-28	SNGTYNETYNEIKNCS	HIVC.5-98	MWQEVGRAMYAPPIE	HIVC.5-168	VNRVRQGYSPLSFQTL	HIVC.2-28	KIQQKTQQAKKADEK	HIVC.2-88	GGPSHKARVLAEAMS	HIVC.4-28 PGMDGPRVKQWPLTE	HIVC.4-108 GQDQWTYQIYQEPFKN	HIVC.4-188 GQETAYFILKLAGRW	HIVC.6-28	ILDLWVYHTQGYFPD	HIVC.6-68	EDHQNPISKQPLPRT
HIVC.5-29	YNETYNEIKNCSFNAT	HIVC.5-99	VGRAMYAPPIEGNIT	HIVC.5-169	RQGYSPLSFQTLTPNP	HIVC.2-29	KTQQAKKADEKVSQN	HIVC.2-89	HKARVLAEAMSQANG	HIVC.4-29 GPRVKQWPLTEEKIK	HIVC.4-109 TYQIYQEPFKNLKTG	HIVC.4-189 AYFILKLAGRWPVKI	HIVC.6-29	WVYHTQGYFPDWHNY	HIVC.6-69	PISKQPLPRTQGDP
HIVC.5-30	YNEIKNCSFNATTVLR	HIVC.5-100	MYAPPIEGNITCKSN	HIVC.5-170	PLSFQTLTPNPGGPD	HIVC.2-30	AKKADEKVSQNYPIV	HIVC.2-90	VLAEAMSQANGTILM	HIVC.4-30 KQWPLTEEKIKALTA	HIVC.4-110 YQEPFKNLKTGKYAK	HIVC.4-190 LKLAGRWPVKIIHTD	HIVC.6-30	TQGYFPDWHNYTPGP	HIVC.6-70	KQPLPRTQGDPTGSE
HIVC.5-31	KNCSFNATTVLRDRKQ	HIVC.5-101	PIEGNITCKSNITGL	HIVC.5-171	FQTLTPNPGGPDRLGR	HIVC.2-31	DEKVSQNYPIVQNLQ	HIVC.2-91	AMSQANGTILMQRSN	HIVC.4-31 LTEEKIKALTAICDE	HIVC.4-111 FKNLKTGKYAKMRTA	HIVC.4-191 GRWPVKIIHTDNGSN	HIVC.6-31	FPDWHNYTPGPGVRF	HIVC.6-71	PRTQGDPTGSEESKK
HIVC.5-32	FNATTVLRDRKQTVYA	HIVC.5-102	GNITCKSNITGLLLVR	HIVC.5-172	PNPGGPDRLGRIEEE	HIVC.2-32	SQNYPIVQNLQGQMV	HIVC.2-92	ANGTILMQRSNFKGS	HIVC.4-32 KIKALTAICDEMEKE	HIVC.4-112 KTGKYAKMRTAHTND	HIVC.4-192 VKIIHTDNGSNFTSA	HIVC.6-32	HNYTPGPGVRFPLTF	HIVC.6-72	GDPTGSEESKKKVES
HIVC.5-33	VLRDRKQTVYALFYR	HIVC.5-103	KSNITGLLLVRDGGK	HIVC.5-173	GPDRLGRIEEEGGEQ	HIVC.2-33	PIVQNLQGQMVHQAI	HIVC.2-93	ILMQRSNFKGSKRIV	HIVC.4-33 LTAICDEMEKEGKIT	HIVC.4-113 YAKMRTAHTNDVKQL	HIVC.4-193 HTDNGSNFTSAAVKA	HIVC.6-33	PGPGVRFPLTFGWCF	HIVC.6-73	GSEESKKKVESKTKT
HIVC.5-34	RKQTVYALFYRLDIV	HIVC.5-104	TGLLLVRDGGKETND	HIVC.5-174	LGRIEEEGGEQDKNR	HIVC.2-34	LQGQMVHQAISPRTL*	HIVC.2-94	RSNFKGSKRIVKCFN	HIVC.4-34 CDEMEKEGKITKIGP	HIVC.4-114 RTAHTNDVKQLTEAV	HIVC.4-194 GSNFTSAAVKAACWW	HIVC.6-34	VRFPLTFGWCFKLVP	HIVC.6-74	SKKKVESKTKTDPFD
HIVC.5-35	VYALFYRLDIVPLNK	HIVC.5-105	LVRDGGKETNDTETF	HIVC.5-175	EEEGGEQDKNRSIRL	HIVC.2-35	MVHQAISPRTLNAWV	HIVC.2-95	KGSKRIVKCFNCGKE	HIVC.4-35 EKEGKITKIGPENPY	HIVC.4-115 TNDVKQLTEAVQKIS	HIVC.4-195 TSAAVKAACWWAGIQ	HIVC.6-35	LTFGWCFKLVPVDPG
HIVC.5-36	FYRLDIVPLNKKNSS	HIVC.5-106	GGKETNDTETFRPGG	HIVC.5-176	GEQDKNRSIRLVNGF	HIVC.2-36	AISPRTLNAWVKVIE	HIVC.2-96	RIVKCFNCGKEGHIA	HIVC.4-36 KITKIGPENPYNTPV	HIVC.4-116 KQLTEAVQKISMESI	HIVC.4-196 VKAACWWAGIQQEFG	HIVC.6-36	WCFKLVPVDPGEVEE
HIVC.5-37	DIVPLNKKNSSENSS	HIVC.5-107	TNDTETFRPGGGDMR	HIVC.5-177	KNRSIRLVNGFLALA	HIVC.2-37	RTLNAWVKVIEEKAF	HIVC.2-97	CFNCGKEGHIARNCR	HIVC.4-37 IGPENPYNTPVFAIK	HIVC.4-117 EAVQKISMESIVIWG	HIVC.4-197 CWWAGIQQEFGIPYN	HIVC.6-37	LVPVDPGEVEEANEG
HIVC.5-38	LNKKNSSENSSEYYR	HIVC.5-108	ETFRPGGGDMRDNWR	HIVC.5-178	IRLVNGFLALAWDDL	HIVC.2-38	AWVKVIEEKAFSPEV	HIVC.2-98	GKEGHIARNCRAPRK	HIVC.4-38 ENPYNTPVFAIKKKDS	HIVC.4-118 KISMESIVIWGKIPK	HIVC.4-198 GIQQEFGIPYNPQSQ	HIVC.6-38	DPGEVEEANEGENNC
HIVC.5-39	KNSSENSSEYYRLINC	HIVC.5-109	PGGGDMRDNWRSELY	HIVC.5-179	VNGFLALAWDDLRNLC	HIVC.2-39	VIEEKAFSPEVIPMF	HIVC.2-99	HIARNCRAPRKKGCW	HIVC.4-39 TPVFAIKKKDSTKWR	HIVC.4-119 ESIVIWGKIPKFRLP	HIVC.4-199 EFGIPYNPQSQGVVE	HIVC.6-39	VEEANEGENNCLLHP
HIVC.5-40	ENSSEYYRLINCNTSA	HIVC.5-110	DMRDNWRSELYKYKV	HIVC.5-180	ALAWDDLRNLCRFSY	HIVC.2-40	KAFSPEVIPMFTALS	HIVC.2-100	CRAPRKKGCWKCGKE*	HIVC.4-40 AIKKKDSTKWRKLVD	HIVC.4-120 IWGKIPKFRLPIQKE	HIVC.4-200 PYNPQSQGVVESMNK	HIVC.6-40	ANEGENNCLLHPVCQH
HIVC.5-41	YYRLINCNTSAITQA	HIVC.5-111	DNWRSELYKYKVVEIK	HIVC.5-181	DDLRNLCRFSYHLLR	HIVC.2-41	PEVIPMFTALSEGAT	HIVC.2-101	RKKGCWKCGKEGHQM	HIVC.4-41 KDSTKWRKLVDFREL	HIVC.4-121 IPKFRLPIQKETWET	HIVC.4-201 PQSQGVVESMNKELKK
HIVC.5-42	INCNTSAITQACPKV	HIVC.5-112	ELYKYKVVEIKPLGI	HIVC.5-182	RNLCRFSYHLLRDLLL	HIVC.2-42	PMFTALSEGATPQDL	HIVC.2-102	CWKCGKEGHQMKDCT	HIVC.4-42 KWRKLVDFRELNKRT	HIVC.4-122 RLPIQKETWETRWTA	HIVC.4-202 VVESMNKELKKIIGQ
HIVC.5-43	TSAITQACPKVTFDP	HIVC.5-113	YKVVEIKPLGIAPTA	HIVC.5-183	FSYHLLRDLLLIVAR	HIVC.2-43	ALSEGATPQDLNTML	HIVC.2-103	GKEGHQMKDCTERQA	HIVC.4-43 LVDFRELNKRTQDFW	HIVC.4-123 IQKETWETRWTAYWQA	HIVC.4-203 MNKELKKIIGQVRDQ
HIVC.5-44	TQACPKVTFDPIPIH	HIVC.5-114	EIKPLGIAPTAAKRR	HIVC.5-184	LLRDLLLIVARIVEL	HIVC.2-44	GATPQDLNTMLNTVG	HIVC.2-104	HQMKDCTERQANFLG	HIVC.4-44 RELNKRTQDFWEVQL	HIVC.4-124 WETRWTAYWQATWIP	HIVC.4-204 LKKIIGQVRDQAEHL
HIVC.5-45	PKVTFDPIPIHYCTP	HIVC.5-115	LGIAPTAAKRRVVER	HIVC.5-185	LLLIVARIVELLGRR	HIVC.2-45	PQDLNTMLNTVGGHQA*	HIVC.2-105	DCTERQANFLGKIWP	HIVC.4-45 KRTQDFWEVQLGIPH	HIVC.4-125 WTAYWQATWIPEWEF	HIVC.4-205 IGQVRDQAEHLKTAV
HIVC.5-46	FDPIPIHYCTPAGYA	HIVC.5-116	PTAAKRRVVEREKRA	HIVC.5-186	VARIVELLGRRGWEA	HIVC.2-46	TMLNTVGGHQAAMQM*	HIVC.2-106	RQANFLGKIWPSHKG	HIVC.4-46 DFWEVQLGIPHPAGL	HIVC.4-126 WQATWIPEWEFVNTP	HIVC.4-206 RDQAEHLKTAVQMAV
HIVC.5-47	PIHYCTPAGYAILKC	HIVC.5-117	KRRVVEREKRAVGIG	HIVC.5-187	VELLGRRGWEALRYW	HIVC.2-47	TVGGHQAAMQMLKDT	HIVC.2-107	FLGKIWPSHKGRPGN	HIVC.4-47 VQLGIPHPAGLKKKK	HIVC.4-127 WIPEWEFVNTPPLVK	HIVC.4-207 EHLKTAVQMAVFIHN
HIVC.5-48	CTPAGYAILKCNDKT	HIVC.5-118	VEREKRAVGIGAVFL	HIVC.5-188	GRRGWEALRYWWNLL	HIVC.2-48	HQAAMQMLKDTINEE	HIVC.2-108	IWPSHKGRPGNFLQS	HIVC.4-48 IPHPAGLKKKKSVTV	HIVC.4-128 WEFVNTPPLVKLWYQ	HIVC.4-208 TAVQMAVFIHNFKRK
HIVC.5-49	GYAILKCNDKTFNGT	HIVC.5-119	KRAVGIGAVFLGFLG	HIVC.5-189	WEALRYWWNLLKYWV	HIVC.2-49	MQMLKDTINEEAAEW	HIVC.2-109	HKGRPGNFLQSRPEP	HIVC.4-49 AGLKKKKSVTVLDVG	HIVC.4-129 VNTPPLVKLWYQLEKD	HIVC.4-209 MAVFIHNFKRKGGIG
HIVC.5-50	LKCNDKTFNGTGPCH	HIVC.5-120	GIGAVFLGFLGAAGS	HIVC.5-190	RYWWNLLKYWVQELK	HIVC.2-50	KDTINEEAAEWDRVH	HIVC.2-110	PGNFLQSRPEPTAPP	HIVC.4-50 KKKSVTVLDVGDAYF	HIVC.4-130 LVKLWYQLEKDPIAG	HIVC.4-210 IHNFKRKGGIGGYSA
HIVC.5-51	DKTFNGTGPCHNVST	HIVC.5-121	VFLGFLGAAGSTMGA	HIVC.5-191	WNLLKYWVQELKNSAV	HIVC.2-51	INEEAAEWDRVHPVHA*	HIVC.2-111	LQSRPEPTAPPAESF	HIVC.4-51 VTVLDVGDAYFSVPL	HIVC.4-131 WYQLEKDPIAGVETF	HIVC.4-211 KRKGGIGGYSAGERI
HIVC.5-52	FNGTGPCHNVSTVQCT	HIVC.5-122	FLGAAGSTMGAASIT	HIVC.5-192	YWVQELKNSAVSLLN	HIVC.2-52	AEWDRVHPVHAGPIA	HIVC.2-112	PEPTAPPAESFRFEE	HIVC.4-52 DVGDAYFSVPLYEDF	HIVC.4-132 EKDPIAGVETFYVDG	HIVC.4-212 GIGGYSAGERIIDII
HIVC.5-53	PCHNVSTVQCTHGIK	HIVC.5-123	AGSTMGAASITLTVQ	HIVC.5-193	ELKNSAVSLLNATAI	HIVC.2-53	RVHPVHAGPIAPGQM	HIVC.2-113	APPAESFRFEETTPA	HIVC.4-53 AYFSVPLYEDFRKYT	HIVC.4-133 IAGVETFYVDGAANR	HIVC.4-213 YSAGERIIDIIATDI
HIVC.5-54	VSTVQCTHGIKPVVS	HIVC.5-124	MGAASITLTVQARQL	HIVC.5-194	SAVSLLNATAIAVAE	HIVC.2-54	VHAGPIAPGQMREPR	HIVC.2-114	ESFRFEETTPAPKQE	HIVC.4-54 VPLYEDFRKYTAFTI	HIVC.4-134 ETFYVDGAANRETKM	HIVC.4-214 ERIIDIIATDIQTKE
HIVC.5-55	VQCTHGIKPVVSTQLL	HIVC.5-125	SITLTVQARQLLSGI	HIVC.5-195	LLNATAIAVAEGTDR	HIVC.2-55	PIAPGQMREPRGSDI	HIVC.2-115	FEETTPAPKQEPKDR	HIVC.4-55 EDFRKYTAFTIPSIN	HIVC.4-135 VDGAANRETKMGKAG	HIVC.4-215 DIIATDIQTKELQKQ
HIVC.5-56	GIKPVVSTQLLLNGS	HIVC.5-126	TVQARQLLSGIVQQQ	HIVC.5-196	TAIAVAEGTDRVIEV	HIVC.2-56	GQMREPRGSDIAGTT	HIVC.2-116	TPAPKQEPKDREPLT	HIVC.4-56 KYTAFTIPSINNETP	HIVC.4-136 ANRETKMGKAGYVTD	HIVC.4-216 TDIQTKELQKQIIKI
HIVC.5-57	VVSTQLLLNGSLAER	HIVC.5-127	RQLLSGIVQQQSNLL	HIVC.5-197	VAEGTDRVIEVVQGA	HIVC.2-57	EPRGSDIAGTTSTLQ	HIVC.2-117	KQEPKDREPLTSLKS	HIVC.4-57 FTIPSINNETPGIRY	HIVC.4-137 TKMGKAGYVTDRGRQ	HIVC.4-217 TKELQKQIIKIQNFR
HIVC.5-58	TQLLLNGSLAEREIII	HIVC.5-128	SGIVQQQSNLLRAIE	HIVC.5-198	TDRVIEVVQGAYRAI	HIVC.2-58	SDIAGTTSTLQGQIA	HIVC.2-118	KDREPLTSLKSLFGS	HIVC.4-58 SINNETPGIRYQYNV	HIVC.4-138 KAGYVTDRGRQKIVS	HIVC.4-218 LQKQIIKIQNFRVYYR
HIVC.5-59	LNGSLAEREIIIRSEN	HIVC.5-129	VQQQSNLLRAIEAQQH	HIVC.5-199	IEVVQGAYRAILHIP	HIVC.2-59	GTTSTLQGQIAWMTS	HIVC.2-119	PLTSLKSLFGSDPLSQ	HIVC.4-59 ETPGIRYQYNVLPQG	HIVC.4-139 VTDRGRQKIVSLTET	HIVC.4-219 IKIQNFRVYYRDSRD
HIVC.5-60	AEREIIIRSENLTNN	HIVC.5-130	SNLLRAIEAQQHLLQL	HIVC.5-200	VQGAYRAILHIPRRIR	HIVC.2-60	TLQGQIAWMTSNPPV			HIVC.4-60 IRYQYNVLPQGWKGS	HIVC.4-140 GRQKIVSLTETTNQK	HIVC.4-220 FRVYYRDSRDPIWK
HIVC.5-61	IIIRSENLTNNVKTI	HIVC.5-131	AIEAQQHLLQLTVWG	HIVC.5-201	RAILHIPRRIRQGFE					HIVC.4-61 YNVLPQGWKGSPAIF	HIVC.4-141 IVSLTETTNQKTELQ	HIVC.4-221 YYRDSRDPIWKGPAK
HIVC.5-62	SENLTNNVKTIIVHL	HIVC.5-132	AQQHLLQLTVWGIKQL	HIVC.5-202	HIPRRIRQGFEAALQ					HIVC.4-62 PQGWKGSPAIFQCSM	HIVC.4-142 TETTNQKTELQAICL	HIVC.4-222 SRDPIWKGPAKLLWK
HIVC.5-63	TNNVKTIIVHLNQSV	HIVC.5-133	LQLTVWGIKQLQTRV							HIVC.4-63 KGSPAIFQCSMTKIL	HIVC.4-143 TNQKTELQAICLALQD	HIVC.4-223 IWKGPAKLLWKGEGA
HIVC.5-64	KTIIVHLNQSVEIVC	HIVC.5-134	VWGIKQLQTRVLAIE							HIVC.4-64 AIFQCSMTKILEPFR	HIVC.4-144 ELQAICLALQDSGSE	HIVC.4-224 PAKLLWKGEGAVVIQ
HIVC.5-65	VHLNQSVEIVCTRPN	HIVC.5-135	KQLQTRVLAIERYLK							HIVC.4-65 CSMTKILEPFRAQNP	HIVC.4-145 ICLALQDSGSEVNIV	HIVC.4-225 LWKGEGAVVIQDNSD
HIVC.5-66	SVEIVCTRPNNNTR	HIVC.5-136	TRVLAIERYLKDQQL							HIVC.4-66 KILEPFRAQNPEIVI	HIVC.4-146 LQDSGSEVNIVTDSQ	HIVC.4-226 EGAVVIQDNSDIKVV
HIVC.5-67	IVCTRPNNNTRKSIR	HIVC.5-137	AIERYLKDQQLLGIW							HIVC.4-67 PFRAQNPEIVIYQYG	HIVC.4-147 GSEVNIVTDSQYALG	HIVC.4-227 VIQDNSDIKVVPRRK
HIVC.5-68	RPNNNTRKSIRIGPG	HIVC.5-138	YLKDQQLLGIWGCSG							HIVC.4-68 AQNPEIVIYQYGDDLY	HIVC.4-148 VNIVTDSQYALGIIQA	HIVC.4-228 DNSDIKVVPRRKAKII
HIVC.5-69	TRKSIRIGPGQTFY	HIVC.5-139	DQQLLGIWGCSGKLIC							HIVC.4-69 IVIYQYGDDLYVGSD	HIVC.4-149 DSQYALGIIQAQPDK	HIVC.4-229 KVVPRRKAKIIKDYG
HIVC.5-70	SIRIGPGQTFYATGD	HIVC.5-140	GIWGCSGKLICTTAV							HIVC.4-70 YQYGDDLYVGSDLEIG	HIVC.4-150 ALGIIQAQPDKSESE	HIVC.4-230 RRKAKIIKDYGKQMA
										HIVC.4-71 DLYVGSDLEIGQHRA	HIVC.4-151 IQAQPDKSESELVNQ	HIVC.4-231 KIIKDYGKQMAGADC
										HIVC.4-72 GSDLEIGQHRAKIEE	HIVC.4-152 PDKSESELVNQIIEQ	HIVC.4-232 DYGKQMAGADCVASR
										HIVC.4-73 EIGQHRAKIEELREH	HIVC.4-153 ESELVNQIIEQLIKK	HIVC.4-233 KQMAGADCVASRQDED
										HIVC.4-74 HRAKIEELREHLLKW	HIVC.4-154 VNQIIEQLIKKERVY
										HIVC.4-75 IEELREHLLKWGFTT	HIVC.4-155 IEQLIKKERVYLSWV
										HIVC.4-76 REHLLKWGFTTPDKK	HIVC.4-156 IKKERVYLSWVPAHK
										HIVC.4-77 LKWGFTTPDKKHQKE	HIVC.4-157 RVYLSWVPAHKGIGG
										HIVC.4-78 FTTPDKKHQKEPPFL	HIVC.4-158 SWVPAHKGIGGNEQV
										HIVC.4-79 DKKHQKEPPFLWMGY	HIVC.4-159 AHKGIGGNEQVDKLV
										HIVC.4-80 HQKEPPFLWMGYELHP	HIVC.4-160 IGGNEQVDKLVSNGI
