# Supplementary material for: Induction and maintenance of bi-functional (IFN-γ + IL-2+ and IL-2+ TNF-α+) T cell responses by DNA prime MVA boosted subtype C prophylactic vaccine tested in a Phase I trial in India
Source: PLoS One. 2019 Mar 28;14(3):e0213911. doi: 10.1371/journal.pone.0213911 (PMC6438518; doi:10.1371/journal.pone.0213911)
Supplement: S3 Table — (XLSX) [file pone.0213911.s004.xlsx]

## Sheet: S3.Table-ICS Peptide pools
		ICS peptide pools and sequence details
		ADVAX Gag			ADVAX Pol				ADVAX Env
		HIVC.2-1	GARASILRGGKLDKW		HIVC.4-1 PQITLWQRPLVSIRV				HIVC.5-1	SAAENLWVTVYYGVP
		HIVC.2-2	SILRGGKLDKWEKIR		HIVC.4-2 LWQRPLVSIRVGGQI				HIVC.5-2	ENLWVTVYYGVPVWKE
		HIVC.2-3	GGKLDKWEKIRLRPG		HIVC.4-3 PLVSIRVGGQIKEAL				HIVC.5-3	TVYYGVPVWKEAKTT
		HIVC.2-4	DKWEKIRLRPGGKKH		HIVC.4-4 IRVGGQIKEALLDDT				HIVC.5-4	GVPVWKEAKTTLFCA
		HIVC.2-5	KIRLRPGGKKHYMLK		HIVC.4-5 GQIKEALLDDTVLEE				HIVC.5-5	WKEAKTTLFCASDAK
		HIVC.2-6	RPGGKKHYMLKHLVW		HIVC.4-6 EALLDDTVLEEVNLP				HIVC.5-6	KTTLFCASDAKAYEK
		HIVC.2-7	KKHYMLKHLVWASRE		HIVC.4-7 DDTVLEEVNLPGKWK				HIVC.5-7	FCASDAKAYEKEVHN
		HIVC.2-8	MLKHLVWASRELERF		HIVC.4-8 LEEVNLPGKWKPKMI				HIVC.5-8	DAKAYEKEVHNVWAT
		HIVC.2-9	LVWASRELERFALNP		HIVC.4-9 VNLPGKWKPKMIGGIG				HIVC.5-9	YEKEVHNVWATHACV
		HIVC.2-10	SRELERFALNPGLLE		HIVC.4-10 KWKPKMIGGIGGFIK				HIVC.5-10	VHNVWATHACVPTDP
		HIVC.2-11	ERFALNPGLLETSEG		HIVC.4-11 KMIGGIGGFIKVRQY				HIVC.5-11	WATHACVPTDPNPQE
		HIVC.2-12	LNPGLLETSEGCKQI		HIVC.4-12 GIGGFIKVRQYDQIP				HIVC.5-12	ACVPTDPNPQEMVLE
		HIVC.2-13	LLETSEGCKQIIKQL		HIVC.4-13 FIKVRQYDQIPIEIC				HIVC.5-13	TDPNPQEMVLENVTE
		HIVC.2-14	SEGCKQIIKQLQPAL		HIVC.4-14 RQYDQIPIEICGKKA				HIVC.5-14	PQEMVLENVTENFNM
		HIVC.2-15	KQIIKQLQPALQTGT		HIVC.4-15 DQIPIEICGKKAIGTV				HIVC.5-15	VLENVTENFNMWKND
		HIVC.2-16	KQLQPALQTGTEELR		HIVC.4-16 EICGKKAIGTVLVGP				HIVC.5-16	VTENFNMWKNDMVNQ
		HIVC.2-17	PALQTGTEELRSLFN		HIVC.4-17 KKAIGTVLVGPTPVN				HIVC.5-17	FNMWKNDMVNQMHED
		HIVC.2-18	TGTEELRSLFNTVAT		HIVC.4-18 GTVLVGPTPVNIIGR				HIVC.5-18	KNDMVNQMHEDVISL
		HIVC.2-19	ELRSLFNTVATLYCV		HIVC.4-19 VGPTPVNIIGRNMLT				HIVC.5-19	VNQMHEDVISLWDQS
		HIVC.2-20	LFNTVATLYCVHEGI		HIVC.4-20 PVNIIGRNMLTQLGC				HIVC.5-20	HEDVISLWDQSLKPC
		HIVC.2-21	VATLYCVHEGIEIRD		HIVC.4-21 IGRNMLTQLGCTLNF				HIVC.5-21	ISLWDQSLKPCVKLT
		HIVC.2-22	YCVHEGIEIRDTKEA		HIVC.4-22 MLTQLGCTLNFPISP				HIVC.5-22	DQSLKPCVKLTPLCV
		HIVC.2-23	EGIEIRDTKEALDKI		HIVC.4-23 LGCTLNFPISPIETI				HIVC.5-23	KPCVKLTPLCVTLEC
		HIVC.2-24	IRDTKEALDKIEEEQ		HIVC.4-24 LNFPISPIETIPVKL				HIVC.5-24	KLTPLCVTLECRNVS
		HIVC.2-25	KEALDKIEEEQNKIQ		HIVC.4-25 ISPIETIPVKLKPGM				HIVC.5-25	LCVTLECRNVSSNGT
		HIVC.2-26	DKIEEEQNKIQQKTQ		HIVC.4-26 ETIPVKLKPGMDGPR				HIVC.5-26	LECRNVSSNGTYNET
		HIVC.2-27	EEQNKIQQKTQQAKK		HIVC.4-27 VKLKPGMDGPRVKQW				HIVC.5-27	RNVSSNGTYNETYNEI
		HIVC.2-28	KIQQKTQQAKKADEK		HIVC.4-28 PGMDGPRVKQWPLTE				HIVC.5-28	SNGTYNETYNEIKNCS
		HIVC.2-29	KTQQAKKADEKVSQN		HIVC.4-29 GPRVKQWPLTEEKIK				HIVC.5-29	YNETYNEIKNCSFNAT
		HIVC.2-30	AKKADEKVSQNYPIV		HIVC.4-30 KQWPLTEEKIKALTA				HIVC.5-30	YNEIKNCSFNATTVLR
		HIVC.2-31	DEKVSQNYPIVQNLQ		HIVC.4-31 LTEEKIKALTAICDE				HIVC.5-31	KNCSFNATTVLRDRKQ
		HIVC.2-32	SQNYPIVQNLQGQMV		HIVC.4-32 KIKALTAICDEMEKE				HIVC.5-32	FNATTVLRDRKQTVYA
		HIVC.2-33	PIVQNLQGQMVHQAI		HIVC.4-33 LTAICDEMEKEGKIT				HIVC.5-33	VLRDRKQTVYALFYR
		HIVC.2-34	LQGQMVHQAISPRTL*		HIVC.4-34 CDEMEKEGKITKIGP				HIVC.5-34	RKQTVYALFYRLDIV
		HIVC.2-35	MVHQAISPRTLNAWV		HIVC.4-35 EKEGKITKIGPENPY				HIVC.5-35	VYALFYRLDIVPLNK
		HIVC.2-36	AISPRTLNAWVKVIE		HIVC.4-36 KITKIGPENPYNTPV				HIVC.5-36	FYRLDIVPLNKKNSS
		HIVC.2-37	RTLNAWVKVIEEKAF		HIVC.4-37 IGPENPYNTPVFAIK				HIVC.5-37	DIVPLNKKNSSENSS
		HIVC.2-38	AWVKVIEEKAFSPEV		HIVC.4-38 ENPYNTPVFAIKKKDS				HIVC.5-38	LNKKNSSENSSEYYR
		HIVC.2-39	VIEEKAFSPEVIPMF		HIVC.4-39 TPVFAIKKKDSTKWR				HIVC.5-39	KNSSENSSEYYRLINC
		HIVC.2-40	KAFSPEVIPMFTALS		HIVC.4-40 AIKKKDSTKWRKLVD				HIVC.5-40	ENSSEYYRLINCNTSA
		HIVC.2-41	PEVIPMFTALSEGAT		HIVC.4-41 KDSTKWRKLVDFREL				HIVC.5-41	YYRLINCNTSAITQA
		HIVC.2-42	PMFTALSEGATPQDL		HIVC.4-42 KWRKLVDFRELNKRT				HIVC.5-42	INCNTSAITQACPKV
		HIVC.2-43	ALSEGATPQDLNTML		HIVC.4-43 LVDFRELNKRTQDFW				HIVC.5-43	TSAITQACPKVTFDP
		HIVC.2-44	GATPQDLNTMLNTVG		HIVC.4-44 RELNKRTQDFWEVQL				HIVC.5-44	TQACPKVTFDPIPIH
		HIVC.2-45	PQDLNTMLNTVGGHQA*		HIVC.4-45 KRTQDFWEVQLGIPH				HIVC.5-45	PKVTFDPIPIHYCTP
		HIVC.2-46	TMLNTVGGHQAAMQM*		HIVC.4-46 DFWEVQLGIPHPAGL				HIVC.5-46	FDPIPIHYCTPAGYA
		HIVC.2-47	TVGGHQAAMQMLKDT		HIVC.4-47 VQLGIPHPAGLKKKK				HIVC.5-47	PIHYCTPAGYAILKC
		HIVC.2-48	HQAAMQMLKDTINEE		HIVC.4-48 IPHPAGLKKKKSVTV				HIVC.5-48	CTPAGYAILKCNDKT
		HIVC.2-49	MQMLKDTINEEAAEW		HIVC.4-49 AGLKKKKSVTVLDVG				HIVC.5-49	GYAILKCNDKTFNGT
		HIVC.2-50	KDTINEEAAEWDRVH		HIVC.4-50 KKKSVTVLDVGDAYF				HIVC.5-50	LKCNDKTFNGTGPCH
		HIVC.2-51	INEEAAEWDRVHPVHA*		HIVC.4-51 VTVLDVGDAYFSVPL				HIVC.5-51	DKTFNGTGPCHNVST
		HIVC.2-52	AEWDRVHPVHAGPIA		HIVC.4-52 DVGDAYFSVPLYEDF				HIVC.5-52	FNGTGPCHNVSTVQCT
		HIVC.2-53	RVHPVHAGPIAPGQM		HIVC.4-53 AYFSVPLYEDFRKYT				HIVC.5-53	PCHNVSTVQCTHGIK
		HIVC.2-54	VHAGPIAPGQMREPR		HIVC.4-54 VPLYEDFRKYTAFTI				HIVC.5-54	VSTVQCTHGIKPVVS
		HIVC.2-55	PIAPGQMREPRGSDI		HIVC.4-55 EDFRKYTAFTIPSIN				HIVC.5-55	VQCTHGIKPVVSTQLL
		HIVC.2-56	GQMREPRGSDIAGTT		HIVC.4-56 KYTAFTIPSINNETP				HIVC.5-56	GIKPVVSTQLLLNGS
		HIVC.2-57	EPRGSDIAGTTSTLQ		HIVC.4-57 FTIPSINNETPGIRY				HIVC.5-57	VVSTQLLLNGSLAER
		HIVC.2-58	SDIAGTTSTLQGQIA		HIVC.4-58 SINNETPGIRYQYNV				HIVC.5-58	TQLLLNGSLAEREIII
		HIVC.2-59	GTTSTLQGQIAWMTS		HIVC.4-59 ETPGIRYQYNVLPQG				HIVC.5-59	LNGSLAEREIIIRSEN
		HIVC.2-60	TLQGQIAWMTSNPPV		HIVC.4-60 IRYQYNVLPQGWKGS				HIVC.5-60	AEREIIIRSENLTNN
		HIVC.2-61	GQIAWMTSNPPVPVGE*		HIVC.4-61 YNVLPQGWKGSPAIF				HIVC.5-61	IIIRSENLTNNVKTI
		HIVC.2-62	MTSNPPVPVGEIYKR		HIVC.4-62 PQGWKGSPAIFQCSM				HIVC.5-62	SENLTNNVKTIIVHL
		HIVC.2-63	PPVPVGEIYKRWIIL		HIVC.4-63 KGSPAIFQCSMTKIL				HIVC.5-63	TNNVKTIIVHLNQSV
		HIVC.2-64	VGEIYKRWIILGLNK		HIVC.4-64 AIFQCSMTKILEPFR				HIVC.5-64	KTIIVHLNQSVEIVC
		HIVC.2-65	YKRWIILGLNKIVRM		HIVC.4-65 CSMTKILEPFRAQNP				HIVC.5-65	VHLNQSVEIVCTRPN
		HIVC.2-66	IILGLNKIVRMYSPV		HIVC.4-66 KILEPFRAQNPEIVI				HIVC.5-66	SVEIVCTRPNNNTR
		HIVC.2-67	LNKIVRMYSPVSILD		HIVC.4-67 PFRAQNPEIVIYQYG				HIVC.5-67	IVCTRPNNNTRKSIR
		HIVC.2-68	VRMYSPVSILDIKQG		HIVC.4-68 AQNPEIVIYQYGDDLY				HIVC.5-68	RPNNNTRKSIRIGPG
		HIVC.2-69	SPVSILDIKQGPKEP		HIVC.4-69 IVIYQYGDDLYVGSD				HIVC.5-69	TRKSIRIGPGQTFY
		HIVC.2-70	ILDIKQGPKEPFRDY		HIVC.4-70 YQYGDDLYVGSDLEIG				HIVC.5-70	SIRIGPGQTFYATGD
		HIVC.2-71	KQGPKEPFRDYVDRF		HIVC.4-71 DLYVGSDLEIGQHRA				HIVC.5-71	GPGQTFYATGDIIGD
		HIVC.2-72	KEPFRDYVDRFFKTL		HIVC.4-72 GSDLEIGQHRAKIEE				HIVC.5-72	TFYATGDIIGDIRQA
		HIVC.2-73	RDYVDRFFKTLRAEQ		HIVC.4-73 EIGQHRAKIEELREH				HIVC.5-73	TGDIIGDIRQAHCNI
		HIVC.2-74	DRFFKTLRAEQATQD		HIVC.4-74 HRAKIEELREHLLKW				HIVC.5-74	IGDIRQAHCNISKDK
		HIVC.2-75	KTLRAEQATQDVKNW		HIVC.4-75 IEELREHLLKWGFTT				HIVC.5-75	RQAHCNISKDKWNET
		HIVC.2-76	AEQATQDVKNWMTDT		HIVC.4-76 REHLLKWGFTTPDKK				HIVC.5-76	CNISKDKWNETLQRV
		HIVC.2-77	TQDVKNWMTDTLLVQ		HIVC.4-77 LKWGFTTPDKKHQKE				HIVC.5-77	KDKWNETLQRVGKKL
		HIVC.2-78	KNWMTDTLLVQNANP		HIVC.4-78 FTTPDKKHQKEPPFL				HIVC.5-78	WNETLQRVGKKLAEHF
		HIVC.2-79	TDTLLVQNANPDCKT		HIVC.4-79 DKKHQKEPPFLWMGY				HIVC.5-79	LQRVGKKLAEHFPNKT
		HIVC.2-80	LVQNANPDCKTILRA		HIVC.4-80 HQKEPPFLWMGYELHP				HIVC.5-80	KKLAEHFPNKTIEFA
		HIVC.2-81	ANPDCKTILRALGPG		HIVC.4-81 PFLWMGYELHPDKWT				HIVC.5-81	EHFPNKTIEFASSSG
		HIVC.2-82	CKTILRALGPGASLE		HIVC.4-82 MGYELHPDKWTVQPI				HIVC.5-82	PNKTIEFASSSGGDLE
		HIVC.2-83	LRALGPGASLEEMMT		HIVC.4-83 LHPDKWTVQPIQLPE				HIVC.5-83	EFASSSGGDLEITTH
		HIVC.2-84	GPGASLEEMMTACQG		HIVC.4-84 KWTVQPIQLPEKDSW				HIVC.5-84	SSGGDLEITTHSFNC
		HIVC.2-85	SLEEMMTACQGVGGP		HIVC.4-85 VQPIQLPEKDSWTVND				HIVC.5-85	DLEITTHSFNCRGEF
		HIVC.2-86	MMTACQGVGGPSHKA		HIVC.4-86 LPEKDSWTVNDIQKL				HIVC.5-86	TTHSFNCRGEFFYCN
		HIVC.2-87	CQGVGGPSHKARVLA		HIVC.4-87 DSWTVNDIQKLVGKL				HIVC.5-87	FNCRGEFFYCNTSSL
		HIVC.2-88	GGPSHKARVLAEAMS		HIVC.4-88 VNDIQKLVGKLNWAS				HIVC.5-88	GEFFYCNTSSLFNGT
		HIVC.2-89	HKARVLAEAMSQANG		HIVC.4-89 IQKLVGKLNWASQIYP				HIVC.5-89	YCNTSSLFNGTYMPN
		HIVC.2-90	VLAEAMSQANGTILM		HIVC.4-90 GKLNWASQIYPGIKV				HIVC.5-90	SSLFNGTYMPNGTEG
		HIVC.2-91	AMSQANGTILMQRSN		HIVC.4-91 WASQIYPGIKVRQLC				HIVC.5-91	FNGTYMPNGTEGNSSS
		HIVC.2-92	ANGTILMQRSNFKGS		HIVC.4-92 IYPGIKVRQLCKLLR				HIVC.5-92	MPNGTEGNSSSIITI
		HIVC.2-93	ILMQRSNFKGSKRIV		HIVC.4-93 IKVRQLCKLLRGAKA				HIVC.5-93	TEGNSSSIITIPCRI
		HIVC.2-94	RSNFKGSKRIVKCFN		HIVC.4-94 RQLCKLLRGAKALTDI				HIVC.5-94	SSSIITIPCRIKQII
		HIVC.2-95	KGSKRIVKCFNCGKE		HIVC.4-95 LLRGAKALTDIIPLT				HIVC.5-95	ITIPCRIKQIINMWQ
		HIVC.2-96	RIVKCFNCGKEGHIA		HIVC.4-96 AKALTDIIPLTEEAE				HIVC.5-96	CRIKQIINMWQEVGR
		HIVC.2-97	CFNCGKEGHIARNCR		HIVC.4-97 TDIIPLTEEAELELA				HIVC.5-97	KQIINMWQEVGRAMYA
		HIVC.2-98	GKEGHIARNCRAPRK		HIVC.4-98 PLTEEAELELAENRE				HIVC.5-98	MWQEVGRAMYAPPIE
		HIVC.2-99	HIARNCRAPRKKGCW		HIVC.4-99 EAELELAENREILKE				HIVC.5-99	VGRAMYAPPIEGNIT
		HIVC.2-100	CRAPRKKGCWKCGKE*		HIVC.4-100 ELAENREILKEPVHG				HIVC.5-100	MYAPPIEGNITCKSN
		HIVC.2-101	RKKGCWKCGKEGHQM		HIVC.4-101 ENREILKEPVHGAYYD				HIVC.5-101	PIEGNITCKSNITGL
		HIVC.2-102	CWKCGKEGHQMKDCT		HIVC.4-102 LKEPVHGAYYDPSKD				HIVC.5-102	GNITCKSNITGLLLVR
		HIVC.2-103	GKEGHQMKDCTERQA		HIVC.4-103 VHGAYYDPSKDLIAE				HIVC.5-103	KSNITGLLLVRDGGK
		HIVC.2-104	HQMKDCTERQANFLG		HIVC.4-104 YYDPSKDLIAEIQKQ				HIVC.5-104	TGLLLVRDGGKETND
		HIVC.2-105	DCTERQANFLGKIWP		HIVC.4-105 SKDLIAEIQKQGQDQ				HIVC.5-105	LVRDGGKETNDTETF
		HIVC.2-106	RQANFLGKIWPSHKG		HIVC.4-106 IAEIQKQGQDQWTYQ				HIVC.5-106	GGKETNDTETFRPGG
		HIVC.2-107	FLGKIWPSHKGRPGN		HIVC.4-107 IQKQGQDQWTYQIYQE				HIVC.5-107	TNDTETFRPGGGDMR
		HIVC.2-108	IWPSHKGRPGNFLQS		HIVC.4-108 GQDQWTYQIYQEPFKN				HIVC.5-108	ETFRPGGGDMRDNWR
		HIVC.2-109	HKGRPGNFLQSRPEP		HIVC.4-109 TYQIYQEPFKNLKTG				HIVC.5-109	PGGGDMRDNWRSELY
		HIVC.2-110	PGNFLQSRPEPTAPP		HIVC.4-110 YQEPFKNLKTGKYAK				HIVC.5-110	DMRDNWRSELYKYKV
		HIVC.2-111	LQSRPEPTAPPAESF		HIVC.4-111 FKNLKTGKYAKMRTA				HIVC.5-111	DNWRSELYKYKVVEIK
		HIVC.2-112	PEPTAPPAESFRFEE		HIVC.4-112 KTGKYAKMRTAHTND				HIVC.5-112	ELYKYKVVEIKPLGI
		HIVC.2-113	APPAESFRFEETTPA		HIVC.4-113 YAKMRTAHTNDVKQL				HIVC.5-113	YKVVEIKPLGIAPTA
		HIVC.2-114	ESFRFEETTPAPKQE		HIVC.4-114 RTAHTNDVKQLTEAV				HIVC.5-114	EIKPLGIAPTAAKRR
		HIVC.2-115	FEETTPAPKQEPKDR		HIVC.4-115 TNDVKQLTEAVQKIS				HIVC.5-115	LGIAPTAAKRRVVER
		HIVC.2-116	TPAPKQEPKDREPLT		HIVC.4-116 KQLTEAVQKISMESI				HIVC.5-116	PTAAKRRVVEREKRA
		HIVC.2-117	KQEPKDREPLTSLKS		HIVC.4-117 EAVQKISMESIVIWG				HIVC.5-117	KRRVVEREKRAVGIG
		HIVC.2-118	KDREPLTSLKSLFGS		HIVC.4-118 KISMESIVIWGKIPK				HIVC.5-118	VEREKRAVGIGAVFL
		HIVC.2-119	PLTSLKSLFGSDPLSQ		HIVC.4-119 ESIVIWGKIPKFRLP				HIVC.5-119	KRAVGIGAVFLGFLG
					HIVC.4-120 IWGKIPKFRLPIQKE				HIVC.5-120	GIGAVFLGFLGAAGS
					HIVC.4-121 IPKFRLPIQKETWET				HIVC.5-121	VFLGFLGAAGSTMGA
					HIVC.4-122 RLPIQKETWETRWTA				HIVC.5-122	FLGAAGSTMGAASIT
					HIVC.4-123 IQKETWETRWTAYWQA				HIVC.5-123	AGSTMGAASITLTVQ
					HIVC.4-124 WETRWTAYWQATWIP				HIVC.5-124	MGAASITLTVQARQL
					HIVC.4-125 WTAYWQATWIPEWEF				HIVC.5-125	SITLTVQARQLLSGI
					HIVC.4-126 WQATWIPEWEFVNTP				HIVC.5-126	TVQARQLLSGIVQQQ
					HIVC.4-127 WIPEWEFVNTPPLVK				HIVC.5-127	RQLLSGIVQQQSNLL
					HIVC.4-128 WEFVNTPPLVKLWYQ				HIVC.5-128	SGIVQQQSNLLRAIE
					HIVC.4-129 VNTPPLVKLWYQLEKD				HIVC.5-129	VQQQSNLLRAIEAQQH
					HIVC.4-130 LVKLWYQLEKDPIAG				HIVC.5-130	SNLLRAIEAQQHLLQL
					HIVC.4-131 WYQLEKDPIAGVETF				HIVC.5-131	AIEAQQHLLQLTVWG
					HIVC.4-132 EKDPIAGVETFYVDG				HIVC.5-132	AQQHLLQLTVWGIKQL
					HIVC.4-133 IAGVETFYVDGAANR				HIVC.5-133	LQLTVWGIKQLQTRV
					HIVC.4-134 ETFYVDGAANRETKM				HIVC.5-134	VWGIKQLQTRVLAIE
					HIVC.4-135 VDGAANRETKMGKAG				HIVC.5-135	KQLQTRVLAIERYLK
					HIVC.4-136 ANRETKMGKAGYVTD				HIVC.5-136	TRVLAIERYLKDQQL
					HIVC.4-137 TKMGKAGYVTDRGRQ				HIVC.5-137	AIERYLKDQQLLGIW
					HIVC.4-138 KAGYVTDRGRQKIVS				HIVC.5-138	YLKDQQLLGIWGCSG
					HIVC.4-139 VTDRGRQKIVSLTET				HIVC.5-139	DQQLLGIWGCSGKLIC
					HIVC.4-140 GRQKIVSLTETTNQK				HIVC.5-140	GIWGCSGKLICTTAV
					HIVC.4-141 IVSLTETTNQKTELQ				HIVC.5-141	CSGKLICTTAVHWNS
					HIVC.4-142 TETTNQKTELQAICL				HIVC.5-142	LICTTAVHWNSSWSN
					HIVC.4-143 TNQKTELQAICLALQD				HIVC.5-143	TAVHWNSSWSNRSQE
					HIVC.4-144 ELQAICLALQDSGSE				HIVC.5-144	WNSSWSNRSQEEIWN
					HIVC.4-145 ICLALQDSGSEVNIV				HIVC.5-145	WSNRSQEEIWNNMTW
					HIVC.4-146 LQDSGSEVNIVTDSQ				HIVC.5-146	SQEEIWNNMTWMQWD
					HIVC.4-147 GSEVNIVTDSQYALG				HIVC.5-147	IWNNMTWMQWDREIS
					HIVC.4-148 VNIVTDSQYALGIIQA				HIVC.5-148	MTWMQWDREISNYTN
					HIVC.4-149 DSQYALGIIQAQPDK				HIVC.5-149	MQWDREISNYTNTIYR
					HIVC.4-150 ALGIIQAQPDKSESE				HIVC.5-150	EISNYTNTIYRLLED
					HIVC.4-151 IQAQPDKSESELVNQ				HIVC.5-151	YTNTIYRLLEDSQNQ
					HIVC.4-152 PDKSESELVNQIIEQ				HIVC.5-152	IYRLLEDSQNQQERN
					HIVC.4-153 ESELVNQIIEQLIKK				HIVC.5-153	LEDSQNQQERNEKDL
					HIVC.4-154 VNQIIEQLIKKERVY				HIVC.5-154	SQNQQERNEKDLLALD
					HIVC.4-155 IEQLIKKERVYLSWV				HIVC.5-155	ERNEKDLLALDNWKN
					HIVC.4-156 IKKERVYLSWVPAHK				HIVC.5-156	KDLLALDNWKNLWSW
					HIVC.4-157 RVYLSWVPAHKGIGG				HIVC.5-157	ALDNWKNLWSWFDIT
					HIVC.4-158 SWVPAHKGIGGNEQV				HIVC.5-158	WKNLWSWFDITNWLW
					HIVC.4-159 AHKGIGGNEQVDKLV				HIVC.5-159	WSWFDITNWLWYIRI
					HIVC.4-160 IGGNEQVDKLVSNGI				HIVC.5-160	DITNWLWYIRIFIMI
					HIVC.4-161 EQVDKLVSNGIRKVL				HIVC.5-161	WLWYIRIFIMIVGGL
					HIVC.4-162 KLVSNGIRKVLFLDG				HIVC.5-162	IRIFIMIVGGLIGLR
					HIVC.4-163 SNGIRKVLFLDGIDKA				HIVC.5-163	IMIVGGLIGLRIIFA
					HIVC.4-164 KVLFLDGIDKAQEEH				HIVC.5-164	GGLIGLRIIFAVLSI
					HIVC.4-165 LDGIDKAQEEHEKYH				HIVC.5-165	GLRIIFAVLSIVNRV
					HIVC.4-166 DKAQEEHEKYHSNWR				HIVC.5-166	IFAVLSIVNRVRQGY
					HIVC.4-167 EEHEKYHSNWRAMAS				HIVC.5-167	LSIVNRVRQGYSPLS
					HIVC.4-168 KYHSNWRAMASDFNL				HIVC.5-168	VNRVRQGYSPLSFQTL
					HIVC.4-169 SNWRAMASDFNLPPIV				HIVC.5-169	RQGYSPLSFQTLTPNP
					HIVC.4-170 MASDFNLPPIVAKEI				HIVC.5-170	PLSFQTLTPNPGGPD
					HIVC.4-171 FNLPPIVAKEIVASC				HIVC.5-171	FQTLTPNPGGPDRLGR
					HIVC.4-172 PIVAKEIVASCDQCQ				HIVC.5-172	PNPGGPDRLGRIEEE
					HIVC.4-173 KEIVASCDQCQLKGE				HIVC.5-173	GPDRLGRIEEEGGEQ
					HIVC.4-174 ASCDQCQLKGEAMHG				HIVC.5-174	LGRIEEEGGEQDKNR
					HIVC.4-175 DQCQLKGEAMHGQVDC				HIVC.5-175	EEEGGEQDKNRSIRL
					HIVC.4-176 KGEAMHGQVDCSPGI				HIVC.5-176	GEQDKNRSIRLVNGF
					HIVC.4-177 MHGQVDCSPGIWQLD				HIVC.5-177	KNRSIRLVNGFLALA
					HIVC.4-178 VDCSPGIWQLDCTHL				HIVC.5-178	IRLVNGFLALAWDDL
					HIVC.4-179 PGIWQLDCTHLEGKI				HIVC.5-179	VNGFLALAWDDLRNLC
					HIVC.4-180 WQLDCTHLEGKIILVA				HIVC.5-180	ALAWDDLRNLCRFSY
					HIVC.4-181 THLEGKIILVAVHVA				HIVC.5-181	DDLRNLCRFSYHLLR
					HIVC.4-182 GKIILVAVHVASGYI				HIVC.5-182	RNLCRFSYHLLRDLLL
					HIVC.4-183 LVAVHVASGYIEAEV				HIVC.5-183	FSYHLLRDLLLIVAR
					HIVC.4-184 HVASGYIEAEVIPAE				HIVC.5-184	LLRDLLLIVARIVEL
					HIVC.4-185 GYIEAEVIPAETGQE				HIVC.5-185	LLLIVARIVELLGRR
					HIVC.4-186 AEVIPAETGQETAYF				HIVC.5-186	VARIVELLGRRGWEA
					HIVC.4-187 PAETGQETAYFILKL				HIVC.5-187	VELLGRRGWEALRYW
					HIVC.4-188 GQETAYFILKLAGRW				HIVC.5-188	GRRGWEALRYWWNLL
					HIVC.4-189 AYFILKLAGRWPVKI				HIVC.5-189	WEALRYWWNLLKYWV
					HIVC.4-190 LKLAGRWPVKIIHTD				HIVC.5-190	RYWWNLLKYWVQELK
					HIVC.4-191 GRWPVKIIHTDNGSN				HIVC.5-191	WNLLKYWVQELKNSAV
					HIVC.4-192 VKIIHTDNGSNFTSA				HIVC.5-192	YWVQELKNSAVSLLN
					HIVC.4-193 HTDNGSNFTSAAVKA				HIVC.5-193	ELKNSAVSLLNATAI
					HIVC.4-194 GSNFTSAAVKAACWW				HIVC.5-194	SAVSLLNATAIAVAE
					HIVC.4-195 TSAAVKAACWWAGIQ				HIVC.5-195	LLNATAIAVAEGTDR
					HIVC.4-196 VKAACWWAGIQQEFG				HIVC.5-196	TAIAVAEGTDRVIEV
					HIVC.4-197 CWWAGIQQEFGIPYN				HIVC.5-197	VAEGTDRVIEVVQGA
					HIVC.4-198 GIQQEFGIPYNPQSQ				HIVC.5-198	TDRVIEVVQGAYRAI
					HIVC.4-199 EFGIPYNPQSQGVVE				HIVC.5-199	IEVVQGAYRAILHIP
					HIVC.4-200 PYNPQSQGVVESMNK				HIVC.5-200	VQGAYRAILHIPRRIR
					HIVC.4-201 PQSQGVVESMNKELKK				HIVC.5-201	RAILHIPRRIRQGFE
					HIVC.4-202 VVESMNKELKKIIGQ				HIVC.5-202	HIPRRIRQGFEAALQ
					HIVC.4-203 MNKELKKIIGQVRDQ
					HIVC.4-204 LKKIIGQVRDQAEHL
					HIVC.4-205 IGQVRDQAEHLKTAV
					HIVC.4-206 RDQAEHLKTAVQMAV
					HIVC.4-207 EHLKTAVQMAVFIHN
					HIVC.4-208 TAVQMAVFIHNFKRK
					HIVC.4-209 MAVFIHNFKRKGGIG
					HIVC.4-210 IHNFKRKGGIGGYSA
					HIVC.4-211 KRKGGIGGYSAGERI
					HIVC.4-212 GIGGYSAGERIIDII
					HIVC.4-213 YSAGERIIDIIATDI
					HIVC.4-214 ERIIDIIATDIQTKE
					HIVC.4-215 DIIATDIQTKELQKQ
					HIVC.4-216 TDIQTKELQKQIIKI
					HIVC.4-217 TKELQKQIIKIQNFR
					HIVC.4-218 LQKQIIKIQNFRVYYR
					HIVC.4-219 IKIQNFRVYYRDSRD
					HIVC.4-220 FRVYYRDSRDPIWK
					HIVC.4-221 YYRDSRDPIWKGPAK
					HIVC.4-222 SRDPIWKGPAKLLWK
					HIVC.4-223 IWKGPAKLLWKGEGA
					HIVC.4-224 PAKLLWKGEGAVVIQ
					HIVC.4-225 LWKGEGAVVIQDNSD
					HIVC.4-226 EGAVVIQDNSDIKVV
					HIVC.4-227 VIQDNSDIKVVPRRK
					HIVC.4-228 DNSDIKVVPRRKAKII
					HIVC.4-229 KVVPRRKAKIIKDYG
					HIVC.4-230 RRKAKIIKDYGKQMA
					HIVC.4-231 KIIKDYGKQMAGADC
					HIVC.4-232 DYGKQMAGADCVASR
					HIVC.4-233 KQMAGADCVASRQDED
