# Supplementary material for: Induction and maintenance of bi-functional (IFN-γ + IL-2+ and IL-2+ TNF-α+) T cell responses by DNA prime MVA boosted subtype C prophylactic vaccine tested in a Phase I trial in India
Source: PLoS One. 2019 Mar 28;14(3):e0213911. doi: 10.1371/journal.pone.0213911 (PMC6438518; doi:10.1371/journal.pone.0213911)
Supplement: S4 Table — (XLSX) [file pone.0213911.s005.xlsx]

## Sheet: CD8+T CELLS
	Table: Magnitude of Vaccine specific cytokine producing CD4+ T cells during vaccination
	Time and Cytokine		Antigen and Group
			ENV				GAG				POL
			Placebo (n=4)	Group A (n=6)	Group B (n=6)	p value *	Placebo (n=4)	Group A (n=6)	Group B (n=6)	p value *	Placebo (n=4)	Group A (n=6)	Group B (n=6)	p value *
	T2		median (IQR)	median (IQR)	median (IQR)		median (IQR)	median (IQR)	median (IQR)		median (IQR)	median (IQR)	median (IQR)
	IFNg+TNF+IL-2+		0.02	0	0.01635	0.0861	0	0	0.01	0.3155	0	0	0.005	0.7204
			(0 - 0.02)	(0 - 0.01)	(0 - 0.03)		(0 - 0.041)	(0 - 0.02)	(0 - 0.05)		(0 - 0.059)	(0 - 0.02)	(0 - 0.0362)
	IFNg+TNF+		0.0106	0	0.00419	0.372	0.00644	0.01039	0.00875	0.8703	0.00805	0.00498	0.01186	0.5144
			(0 - 0.0277)	(0 - 0.0156)	(0 - 0.0329)		(0 - 0.0101)	(0 - 0.0201)	(0 - 0.0743)		(0 - 0.0169)	(0 - 0.0223)	(0 - 0.0229)
	IFNg+IL2+		0.012	0	0.01	0.152	0.01048	0.01195	0	0.073	0	0.01133	0	0.1031
			(0 - 0.023)	(0 - 0.0156)	(0 - 0.03)		(0 - 0.02)	(0.00438 - 0.032)	(0 - 0.03)		(0 - 0.02)	(0.00713 - 0.0236)	(0 - 0.02)
	IFNg+		0	0	0	0.902	0	0	0.0155	0.1706	0	0	0	0.6742
			(0 - 0.0945)	(0 - 0.014)	(0 - 0.04)		(0 - 0.01)	(0 - 0.027)	(0 - 0.05)		(0 - 0)	(0 - 0.195)	(0 - 0.08)
	IL-2+		0	0	0	0.5283	0	0	0.01	0.3678	0	0	0.012	0.2113
			(0 - 0)	(0 - 0.027)	(0 - 0.02)		(0 - 0.01)	(0 - 0.02)	(0 - 0.06)		(0 - 0.022)	(0 - 0.0879)	(0 - 0.03)
	IL2+TNF+		0	0.00071	0	0.721	0	0.00369	0	0.2947	0	0.00901	0	0.2113
			(0 - 0.0287)	(0 - 0.0787)	(0 - 0.019)		(0 - 0.0101)	(0 - 0.032)	(0 - 0.0309)		(0 - 0)	(0 - 0.0214)	(0 - 0.04)
	TNF+		0	0	0.00775	0.2155	0	0	0.005	0.0585	0.005	0	0	0.7032
			(0 - 0)	(0 - 0.02)	(0 - 0.05)		(0 - 0)	(0 - 0)	(0 - 0.0618)		(0 - 0.01)	(0 - 0.18)	(0 - 0.05)
	T3
	IFNg+TNF+IL-2+		0.00105	0.00192	0	0.5066	0.01147	0.00352	0.01	0.281	0.00491	0.00137	0.02	0.2581
			(0 - 0.00699)	(0 - 0.0096)	(0 - 0.13)		(0 - 0.0262)	(0 - 0.00988)	(0 - 0.0396)		(0.00077 - 0.02)	(0 - 0.00369)	(0 - 0.03)
	IFNg+TNF+		0	0	0	0.1396	0	0	0	0.3173	0	0	0	0.3173
			(0 - 0)	(0 - 0)	(0 - 0.07)		(0 - 0)	(0 - 0)	(0 - 0.02)		(0 - 0.00077)	(0 - 0.00184)	(0 - 0)
	IFNg+IL2+		0.025	0.07045	0.025	0.036	0.015	0.08815	0.02	0.0037	0.01	0.0686	0.02	0.0037
			(0 - 0.0427)	(0.0452 - 0.377)	(0.02 - 0.375)		(0 - 0.044)	(0.0493 - 0.165)	(0 - 0.03)		(0 - 0.0434)	(0.0369 - 0.137)	(0 - 0.03)
	IFNg+		0.0123	0.07615	0.125	0.5218	0.02215	0.0979	0.03	0.0156	0.0353	0.0767	0.015	0.0035
			(0 - 0.0588)	(0.0549 - 0.447)	(0.02 - 0.416)		(0 - 0.0396)	(0.0535 - 0.18)	(0.01 - 0.087)		(0 - 0.0719)	(0.0431 - 0.146)	(0 - 0.03)
	IL-2+		0.01	0.1375	0.0639	0.2002	0	0.1905	0.0842	0.1093	0.01	0.142	0.015	0.0039
			(0 - 0.02)	(0.115 - 0.444)	(0.03 - 0.32)		(0 - 0.02)	(0.107 - 0.298)	(0.05 - 0.23)		(0 - 0.135)	(0.08 - 0.201)	(0 - 0.04)
	IL2+TNF+		0.0108	0.00885	0.00759	0.7483	0.00588	0.0221	0.005	0.0156	0.00679	0.00792	0.00361	0.3333
			(0.00699 - 0.0468)	(0.00247 - 0.0145)	(0 - 0.3)		(0 - 0.0122)	(0.0113 - 0.0511)	(0 - 0.02)		(0 - 0.0217)	(0.00248 - 0.0448)	(0 - 0.02)
	TNF+		0.005	0.2985	0.0143	0.0039	0	0.2995	0.05345	0.2623	0	0.2045	0.02	0.024
			(0 - 0.02)	(0.173 - 0.414)	(0 - 0.13)		(0 - 0.0176)	(0.229 - 0.608)	(0 - 0.96)		(0 - 0.0242)	(0.113 - 0.51)	(0 - 0.312)
	T4
	IFNg+TNF+IL-2+		0.005	0.03	0.145	0.0542	0.01884	0.0243	0.1032	0.0039	0.00064	0.00656	0.1175	0.0104
			(0 - 0.04)	(0.0155 - 0.03699)	(0.0116 - 0.16)		(0 - 0.0401)	(0.00732 - 0.0366)	(0.0587 - 0.195)		(0 - 0.01)	(0.00597 - 0.0225)	(0.01 - 0.248)
	IFNg+TNF+		0.00108	0	0.01355	0.0463	0.00177	0	0.02095	0.0033	0	0	0.02125	0.0033
			(0 - 0.00295)	(0 - 0.32)	(0.00625 - 0.0425)		(0 - 0.0189)	(0 - 0.00277)	(0.00651 - 0.211)		(0 - 0.0046)	(0 - 0.00265)	(0.00889 - 0.03)
	IFNg+IL2+		0	0.377	0.3335	0.6304	0.015	0.3405	0.313	0.5218	0	0.32	0.2625	0.631
			(0 - 0.03)	(0.248 - 0.648)	(0.29 - 0.481)		(0 - 0.05)	(0.243 - 0.57)	(0.09 - 0.534)		(0 - 0.02)	(0.214 - 0.366)	(0.001 - 0.586)
	IFNg+		0.01	0.4525	0.3545	0.3776	0.02	0.4415	0.0616	0.0065	0.01	0.399	0.055	0.0039
			(0 - 0.04)	(0.315 - 0.834)	(0.0478 - 0.743)		(0 - 0.2)	(0.283 - 0.698)	(0.023 - 0.31)		(0 - 0.04)	(0.264 - 0.429)	(0.01 - 0.101)
	IL-2+		0.025	0.4545	0.07315	0.0065	0.1085	0.4035	0.6205	0.2002	0.005	0.372	0.0445	0.0547
			(0 - 0.09)	(0.297 - 0.758)	(0.01 - 0.37)		(0 - 0.344)	(0.309 - 0.64)	(0.21 - 0.879)		(0 - 0.03)	(0.264 - 0.466)	(0 - 0.55)
	IL2+TNF+		0.00255	0.005	0.00263	0.2539	0.00176	0.00478	0	0.07402	0	0.00398	0	0.0219
			(0 - 0.0122)	(0 - 0.0306)	(0 - 0.00435)		(0 - 0.00211)	(0 - 0.0133)	(0 - 0.00531)		(0 - 0.00168)	(0 - 0.00799)	(0 - 0)
	TNF+		0.005	0.3005	0.0381	0.0374	0.025	0.2915	0.295	0.8728	0.01	0.16	0.2755	0.7483
			(0 - 0.02)	(0.201 - 0.587)	(0.0287 - 0.361)		(0 - 0.4)	(0.0745 - 0.462)	(0.243 - 0.378)		(0 - 0.05)	(0.0935 - 0.45)	(0 - 0.526)
	Values were presented as Median (Minimum - Maximum); *Mann-Whitney Test was used to compare group A and group B at 5% level of significance
	T2-Prevaccination
	T3-Second week after the first MVA vaccination
	T4-Second week after the Last MVA vaccination

## Sheet: CD4+T CELLS 
	Table: Magnitude of Vaccine specific cytokine producing CD4+ T cells during vaccination
	Time and Cytokine		Antigen and Group
			ENV				GAG				POL
			Placebo (n=4)	Group A (n=6)	Group B (n=6)	p value *	Placebo (n=4)	Group A (n=6)	Group B (n=6)	p value *	Placebo (n=4)	Group A (n=6)	Group B (n=6)	p value *
	T2		median (IQR)	median (IQR)	median (IQR)		median (IQR)	median (IQR)	median (IQR)		median (IQR)	median (IQR)	median (IQR)
	IFNg+TNF+IL-2+		0.01395	0.0066	0	0.2111	0.00905	0.0068	0.00275	0.5066	0.0039	0.01067	0	0.0463
			(0 - 0.021)	(0 - 0.0195)	(0 - 0.0212)		(0 - 0.0127)	(0 - 0.0211)	(0 - 0.02)		(0 - 0.01)	(0 - 0.0164)	(0 - 0.0108)
	IFNg+TNF+		0.0081	0.00289	0	0.2113	0.00091	0.00946	0.00138	0.3333	0.0069	0.00339	0	0.1841
			(0 - 0.011)	(0 - 0.00982)	(0 - 0.0131)		(0 - 0.00318)	(0.00201 - 0.0175)	(0 - 0.02)		(0 - 0.012)	(0 - 0.00902)	(0 - 0.0065)
	IFNg+IL2+		0.01525	0.00525	0.0206	0.1215	0.00784	0.0086	0.01466	0.5144	0.00991	0.00772	0.02085	0.259
			(0 - 0.0418)	(0 - 0.0152)	(0 - 0.0636)		(0 - 0.0245)	(0 - 0.0211)	(0 - 0.0401)		(0 - 0.0266)	(0 - 0.0119)	(0 - 0.0646)
	IFNg+		0.01915	0.005	0.0169	0.1188	0	0.0189	0.01555	>0.950	0.0119	0.0161	0	0.284
			(0 - 0.0419)	(0 - 0.0304)	(0 - 0.0528)		(0 - 0)	(0 - 0.0425)	(0 - 0.0632)		(0 - 0.0267)	(0 - 0.0652)	(0 - 0.0157)
	IL-2+		0	0	0.01	0.2947	0	0	0	0.902	0	0.0475	0.0128	0.6261
			(0 - 0.02)	(0 - 0.0272)	(0 - 0.308)		(0 - 0.0293)	(0 - 0.0926)	(0 - 0.211)		(0 - 0)	(0 - 0.0957)	(0 - 0.313)
	IL2+TNF+		0.00595	0.00939	0	0.1841	0.00545	0.01069	0	0.0074	0	0.01175	0	0.0222
			(0 - 0.0314)	(0 - 0.0159)	(0 - 0.015)		(0 - 0.0414)	(0 - 0.0343)	(0 - 0)		(0 - 0.016)	(0 - 0.0237)	(0 - 0)
	TNF+		0	0	0	0.6742	0	0	0	0.3173	0	0	0	0.6742
			(0 - 0.024)	(0 - 0.0532)	(0 - 0.0225)		(0 - 0)	(0 - 0)	(0 - 0.00502)		(0 - 0.01)	(0 - 0.618)	(0 - 0.0176)
	T3
	IFNg+TNF+IL-2+		0	0	0	0.3173	0	0	0	>0.950	0	0	0	0.3173
			(0 - 0.00071)	(0 - 0)	(0 - 0.01)		(0 - 0)	(0 - 0)	(0 - 0)		(0 - 0)	(0 - 0)	(0 - 0.01)
	IFNg+TNF+		0	0	0	0.5283	0	0.00035	0	0.0585	0	0	0	0.3173
			(0 - 0.00071)	(0 - 0.09)	(0 - 0.02)		(0 - 0.0005)	(0 - 0.0013)	(0 - 0)		(0 - 0.00119)	(0 - 0.00065)	(0 - 0)
	IFNg+IL2+		0.01776	0.00642	0.00989	0.7483	0.0023	0.00502	0.0184	0.1495	0.00473	0.00263	0	0.0463
			(0.00187 - 0.0483)	(0.00379 - 0.03)	(0 - 0.0334)		(0 - 0.00302)	(0.0013 - 0.013)	(0 - 0.245)		(0 - 0.00949)	(0.00114 - 0.00649)	(0 - 0.115)
	IFNg+		0.00304	0.01295	0.58335	0.0547	0.01051	0.01008	0.364	0.0039	0.01415	0.00588	0	0.3281
			(0 - 0.0642)	(0.00568 - 0.886)	(0.372 - 0.8187)		(0 - 0.019)	(0.0065 - 0.0196)	(0.237 - 0.659)		(0.00954 - 0.02)	(0.00114 - 0.00973)	(0 - 0.115)
	IL-2+		0.0253	0.06965	0.197	0.2623	0.005	0.0807	0.287	0.0547	0.0416	0.0548	0.0205	0.3358
			(0 - 0.0514)	(0.0437 - 0.103)	(0 - 0.314)		(0 - 0.404)	(0.0455 - 0.137)	(0.04 - 0.721)		(0 - 0.0727)	(0.0411 - 0.0894)	(0 - 0.178)
	IL2+TNF+		0.00556	0.00819	0	0.0051	0.00684	0.0174	0.0007	0.024	0.00704	0.00449	0	0.0021
			(0 - 0.00999)	(0.00316 - 0.0123)	(0 - 0.00697)		(0 - 0.019)	(0.0065 - 0.0351)	(0 - 0.0259)		(0 - 0.0155)	(0.00114 - 0.0226)	(0 - 0)
	TNF+		0	0.2985	0.01224	0.0039	0	0.411	0.007	0.0037	0.00475	0.3205	0	0.0021
			(0 - 0.01)	(0.194 - 0.4)	(0 - 0.02)		(0 - 0.0217)	(0.237 - 0.58)	(0 - 0.0518)		(0 - 0.01)	(0.104 - 0.508)	(0 - 0)
	T4
	IFNg+TNF+IL-2+		0.005	0.01	0.00985	0.7483	0	0.00063	0.0043	0.1215	0	0.0008	0.00718	0.045
			(0 - 0.02)	(0.00115 - 0.03)	(0.00499 - 0.149)		(0 - 0.00506)	(0 - 0.03)	(0 - 0.252)		(0 - 0.00303)	(0 - 0.00148)	(0 - 0.0978)
	IFNg+TNF+		0	0.00036	0.00513	0.0037	0.00126	0	0.0008	0.4751	0.00066	0.00066	0.00772	0.036
			(0 - 0.00495)	(0 - 0.0023)	(0.00255 - 0.00675)		(0 - 0.0038)	(0 - 0.00406)	(0 - 0.00623)		(0 - 0.00303)	(0 - 0.002)	(0 - 0.0269)
	IFNg+IL2+		0.0105	0.03795	0.03965	0.7488	0.005	0.0331	0.0288	0.631	0.0067	0.0253	0.04695	0.0104
			(0 - 0.0341)	(0.03 - 0.79)	(0.027 - 0.24)		(0 - 0.0213)	(0.021 - 0.0473)	(0.014 - 0.168)		(0 - 0.0182)	(0.0196 - 0.04)	(0.0284 - 0.0718)
	IFNg+		0.02285	0.08375	0.1007	0.8728	0.0307	0.06345	0.518	0.025	0	0.0589	0.4355	0.0547
			(0.01 - 0.0458)	(0.0642 - 0.926)	(0.0477 - 0.833)		(0.00506 - 0.0585)	(0.0449 - 0.0986)	(0.0623 - 0.866)		(0 - 0.05)	(0.0443 - 0.723)	(0.121 - 0.64)
	IL-2+		0.01275	0.09555	0.165	0.3367	0.0359	0.08895	0.475	0.0039	0.017	0.07685	0.222	0.025
			(0 - 0.0916)	(0.0747 - 0.84)	(0.124 - 0.191)		(0 - 0.0889)	(0.0507 - 0.103)	(0.152 - 0.81)		(0 - 0.0573)	(0.0608 - 0.648)	(0.171 - 0.734)
	IL2+TNF+		0.00124	0.00602	0.00064	0.053	0.00047	0.0076	0	0.0074	0.00115	0.00324	0	0.1841
			(0 - 0.00262)	(0.0023 - 0.0122)	(0 - 0.04)		(0 - 0.00501)	(0 - 0.0154)	(0 - 0)		(0 - 0.00395)	(0 - 0.008)	(0 - 0.01)
	TNF+		0.01	0.2735	0.1445	0.0374	0.015	0.2795	0.1345	0.0782	0.01253	0.163	0.14	0.5211
			(0 - 0.04)	(0.202 - 0.613)	(0.101 - 0.55)		(0 - 0.313)	(0.0954 - 0.498)	(0.119 - 0.252)		(0 - 0.02)	(0.114 - 0.514)	(0.0978 - 0.206)
	Values were presented as Median (Minimum - Maximum); *Mann-Whitney Test was used to compare group A and group B at 5% level of significance
	T2-Prevaccination
	T3-Second week after the first MVA vaccination
	T4-Second week after the Last MVA vaccination
